# Supplementary material for: Effect of Chemical Treatment of Cotton Stalk Fibers on the Mechanical and Thermal Properties of PLA/PP Blended Composites
Source: Polymers (Basel). 2024 Jun 10;16(12):1641. doi: 10.3390/polym16121641 (PMC11207778; doi:10.3390/polym16121641)
Supplement: Supplementary file 1 [file polymers-16-01641-s001.zip]

Archive with 1 entries (1 files):
- polymers-3007943-supplementary.pdf
